# Supplementary material for: How Does Living in Temporary Accommodation and the COVID-19 Pandemic Impact under 5s’ Healthcare Access and Health Outcomes? A Qualitative Study of Key Professionals in a Socially and Ethnically Diverse and Deprived Area of London
Source: Int J Environ Res Public Health. 2023 Jan 11;20(2):1300. doi: 10.3390/ijerph20021300 (PMC9859054; doi:10.3390/ijerph20021300)
Supplement: Supplementary file 1 [file ijerph-20-01300-s001.zip]

Archive with 1 entries (1 files):
- ijerph-2140213-supplementary.pdf
